# Supplementary material for: Efficacy of Radiofrequency by the Topaz Technique for Chronic Plantar Fasciopathy: Systematic Review and Meta-Analysis
Source: J Clin Med. 2025 Apr 20;14(8):2843. doi: 10.3390/jcm14082843 (PMC12027963; doi:10.3390/jcm14082843)
Supplement: Supplementary file 1 [file jcm-14-02843-s001.zip]

Archive with 1 entries (1 files):
- jcm-3525672-supplementary.pdf
